# Supplementary material for: Boldenone and Testosterone Production from Phytosterol via One-Pot Cascade Biotransformations
Source: J Fungi (Basel). 2024 Nov 28;10(12):830. doi: 10.3390/jof10120830 (PMC11677960; doi:10.3390/jof10120830)
Supplement: Supplementary file 1 [file jof-10-00830-s001.zip]

Archive with 1 entries (1 files):
- jof-3292927-supplementary.pdf
